# Supplementary material for: Elevated CO2 Alters the Physiological and Transcriptome Responses of Pinus densiflora to Long-Term CO2 Exposure
Source: Plants (Basel). 2022 Dec 15;11(24):3530. doi: 10.3390/plants11243530 (PMC9781706; doi:10.3390/plants11243530)
Supplement: Supplementary file 1 [file plants-11-03530-s001.zip]

Archive with 3 entries (3 files):
- Supplementary figure 1.pdf
- Supplementary table 1.pdf
- supplementray table 2.pdf
